# Supplementary material for: Implementing COVID-19 surveillance through inter-organizational coordination: a qualitative study of three cities in Colombia
Source: Health Policy Plan. 2021 Dec 7;37(2):232–42. doi: 10.1093/heapol/czab145 (PMC8689710; doi:10.1093/heapol/czab145)
Supplement: czab145_Supp [file czab145_supp.zip]

Archive with 1 entries (1 files):
- Topic guide .docx
